# Supplementary material for: Heart-Focused Anxiety, General Anxiety, Depression and Health-Related Quality of Life in Patients with Atrial Fibrillation Undergoing Pulmonary Vein Isolation
Source: J Clin Med. 2022 Mar 22;11(7):1751. doi: 10.3390/jcm11071751 (PMC8999774; doi:10.3390/jcm11071751)
Supplement: Supplementary file 1 [file jcm-11-01751-s001.zip]

Archive with 1 entries (1 files):
- jcm-1613513-supplementary.pdf
